# Supplementary material for: High-throughput sequencing approach for the identification of lncRNA biomarkers in hepatocellular carcinoma and revealing the effect of ZFAS1/miR-150-5p on hepatocellular carcinoma progression
Source: PeerJ. 2023 Feb 23;11:e14891. doi: 10.7717/peerj.14891 (PMC9968462; doi:10.7717/peerj.14891)
Supplement: Supplemental Information 4 [file peerj-11-14891-s004.xlsx]

## Sheet: supplemental material 4
miRNA_name	1A	1B	5A	5B	6A	6B
hsa-let-7a-2-3p	0	0.2	0.25	0.3	0	0.13
hsa-let-7a-3p	4.55	8.05	30.82	15.95	9.31	12.28
hsa-let-7a-5p	2950.56	3387.16	19189.7	4228.32	1940.92	3296.54
hsa-let-7b-3p	1.71	6.17	11.43	6.64	1.73	9.2
hsa-let-7b-5p	315.95	1104.64	5525.86	1419.43	338.99	1129.33
hsa-let-7c-3p	0.57	0.8	0.99	1.92	0	1.32
hsa-let-7c-5p	462.25	949.55	767.54	1087.09	51.87	988.8
hsa-let-7d-3p	10.25	13.48	95.69	23.48	18.9	26.58
hsa-let-7d-5p	37	42.59	548.06	64.81	32.1	51.84
hsa-let-7e-3p	1.71	0.94	2.98	3.84	0.07	1.83
hsa-let-7e-5p	83.68	156.63	551.79	247.45	39.39	180.65
hsa-let-7f-1-3p	0	0.8	7.71	2.21	0.94	3.09
hsa-let-7f-2-3p	2.28	1.61	4.97	1.33	0.94	1.13
hsa-let-7f-5p	5132.6	8615.27	56277.9	11723.8	4804.8	8881.04
hsa-let-7g-3p	0	0.34	0.75	1.03	0.14	0.13
hsa-let-7g-5p	2688.7	4909.83	11898.3	6590.44	2744.49	5341.11
hsa-let-7i-3p	0.57	0.6	0.99	0.44	0.07	0.69
hsa-let-7i-5p	4094.81	4353.62	48417.4	7876.11	1734.67	5311.31
hsa-miR-1-3p	15.94	41.86	133.97	86.08	4.83	63.18
hsa-miR-100-5p	59.2	3758.71	7098.72	3380.71	757.54	4035.91
hsa-miR-101-3p	2333.47	4916.8	2949.84	4637.73	1278.68	5826.88
hsa-miR-101-5p	0	0.13	0.25	0	0.22	0.5
hsa-miR-103a-2-5p	0	0	0	0	0.07	0.13
hsa-miR-103a-3p	1100.98	591.69	4737.95	1165.63	2066.95	825.03
hsa-miR-105-3p	0	0	0	0	0.36	0
hsa-miR-105-5p	0	0	0	0	2.02	0
hsa-miR-106a-5p	6.83	0.67	6.21	1.77	0.36	0.76
hsa-miR-106b-3p	200.39	41.52	262.97	55.22	49.78	46.74
hsa-miR-106b-5p	52.37	6.24	56.17	11.96	11.69	9.01
hsa-miR-107	19.92	22.81	62.64	30.27	78.56	24.75
hsa-miR-10a-3p	0	3.49	21.38	4.72	0.58	3.84
hsa-miR-10a-5p	256.74	2738.18	15971.6	3629.63	468.84	3152.55
hsa-miR-10b-3p	0.57	0.13	1.74	0	0.58	0
hsa-miR-10b-5p	708.75	248.32	3275.45	199.61	1726.09	180.34
hsa-miR-1179	0	0.07	0	0	0	0
hsa-miR-1180-3p	19.36	1.27	29.58	2.51	1.73	2.71
hsa-miR-1185-1-3p	124.1	0.34	1.24	0.74	0.36	0.31
hsa-miR-1185-2-3p	53.51	0.13	0.5	0.44	0.22	0.19
hsa-miR-1197	16.51	0	0	0	0.29	0.06
hsa-miR-122-3p	107.59	49.64	0.25	63.63	40.98	74.52
hsa-miR-122-5p	164003	164920	168.02	120168	78560.3	131413
hsa-miR-1224-5p	0.57	0	0.75	0.15	0	0
hsa-miR-1226-3p	1.14	0.07	0	0	0.14	0.25
hsa-miR-1226-5p	0.57	0	0.25	0	0	0
hsa-miR-1228-3p	0	0	0	0	0.07	0.13
hsa-miR-1228-5p	0	0.07	0	0	0	0.19
hsa-miR-1229-3p	0.57	0	0.25	0	0.07	0
hsa-miR-1229-5p	0	0	0	0	0.14	0
hsa-miR-1234-3p	0.57	0	0	0	0.14	0
hsa-miR-1244	0	0	0.5	0	0	0
hsa-miR-1245a	0	0.07	0	0	0	0.19
hsa-miR-1245b-3p	0	0.07	0.25	0	0	0.06
hsa-miR-1245b-5p	0	0.13	0.25	0.3	0	0.13
hsa-miR-1247-3p	2.85	0.47	0.5	0	1.23	0.69
hsa-miR-1247-5p	2.85	0.54	0	0	1.23	0.31
hsa-miR-1249-3p	2.28	0.2	0.99	1.48	0.36	0.94
hsa-miR-1250-5p	0.57	0.27	1.49	0	0	0.13
hsa-miR-1251-5p	1.14	0	0	0	0.07	0
hsa-miR-1252-5p	0	0.07	0	0	0	0
hsa-miR-1254	0.57	0.07	0.75	0	0	0.19
hsa-miR-1255a	0	0	1.74	0.44	0.36	0.31
hsa-miR-1257	1.14	0.07	0.25	0	0	0
hsa-miR-1258	0	0.27	0.5	0	0	0.44
hsa-miR-125a-3p	0	0.74	3.48	1.33	0.14	1.57
hsa-miR-125a-5p	59.77	176.68	398.93	191.34	23.08	193.12
hsa-miR-125b-1-3p	1.14	8.52	28.09	8.27	0.65	7.75
hsa-miR-125b-2-3p	54.65	57.69	24.86	46.36	2.31	56.25
hsa-miR-125b-5p	105.89	413	458.83	373.98	31.45	492.83
hsa-miR-126-3p	2180.9	2422.78	9689.4	3543.41	1716.93	3770.66
hsa-miR-126-5p	9.68	12.28	60.65	24.8	13.35	27.34
hsa-miR-1260a	129.8	53.13	135.46	67.18	48.91	100.78
hsa-miR-1260b	130.93	55.27	140.43	68.65	49.7	103.05
hsa-miR-1261	0	0	0.25	0	0	0
hsa-miR-1262	0	0.07	0.5	0.3	0.07	0
hsa-miR-1263	0	0	0	0	0.29	0
hsa-miR-1266-5p	1.14	0.13	2.73	0.3	0.22	0
hsa-miR-1268a	1.71	0.4	0.75	0.3	0.36	0.19
hsa-miR-1268b	1.71	0.4	0.75	0.3	0.36	0.19
hsa-miR-1269a	0	0.47	0	0	3.32	0.38
hsa-miR-1269b	0	0	0	0	5.92	1.07
hsa-miR-127-3p	19714.6	259.99	556.76	512.32	291.16	334.28
hsa-miR-127-5p	200.95	3.22	10.19	9.3	3.32	5.04
hsa-miR-1270	0	0	0.25	0	0	0
hsa-miR-1271-3p	0	0	0	0	0	0.06
hsa-miR-1271-5p	0.57	1.68	3.48	1.62	2.74	2.27
hsa-miR-1273c	0	0.13	0	0	0	0
hsa-miR-1273f	0	0	0.25	0.15	0	0
hsa-miR-1273h-3p	0	0.27	0.5	0	0.07	0.31
hsa-miR-1275	0.57	0.2	0	0.15	0	0.06
hsa-miR-1276	0.57	0	0	0	0.22	0
hsa-miR-1277-3p	0	0.13	0.25	0	0.07	0
hsa-miR-1278	7.4	0.74	5.97	0.44	2.02	2.33
hsa-miR-128-1-5p	2.28	0	2.24	0.3	0.07	0.5
hsa-miR-128-3p	636.45	130.33	1065.3	254.53	220.03	168.5
hsa-miR-1283	0	0.07	0	0	152	0.5
hsa-miR-1284	2.28	0	0	0	0.07	0.13
hsa-miR-1285-5p	0	0	1.49	0	0.14	0
hsa-miR-1286	0	0	0	0	0.22	0
hsa-miR-1287-3p	0	0	0	0	0	0.13
hsa-miR-1287-5p	3.42	0.67	7.46	2.21	0	0.31
hsa-miR-1288-3p	0	0.07	0.25	0	0.14	0.06
hsa-miR-1289	0	0	0.5	0	0	0.06
hsa-miR-129-1-3p	0	0	0	0	0.22	0.31
hsa-miR-129-5p	0	0.13	1.49	0.74	0.22	1.13
hsa-miR-1292-5p	2.28	0.2	0.25	0.3	0.07	0.31
hsa-miR-1293	0.57	0	0	0	0	0
hsa-miR-1294	0	0.13	0	0	0	0.19
hsa-miR-1295a	0	0	1.99	0.15	0.36	0.13
hsa-miR-1295b-3p	1.14	0.8	0	0.44	3.03	1.2
hsa-miR-1295b-5p	0.57	0.13	0	0	1.01	0.88
hsa-miR-1296-5p	9.11	0.8	11.68	1.03	3.17	1.64
hsa-miR-1298-5p	0	0	0	0.44	0.07	0.06
hsa-miR-1299	21.06	3.42	0	0.59	31.38	25.32
hsa-miR-1301-3p	21.63	1.95	18.14	3.84	1.51	2.33
hsa-miR-1303	1.71	0.6	2.49	0.3	0.94	0.76
hsa-miR-1304-3p	6.26	0.4	1.74	0.59	1.8	1.07
hsa-miR-1304-5p	0.57	0	0.25	0	0	0.06
hsa-miR-1306-3p	0	0	0	0.44	0.43	0.06
hsa-miR-1306-5p	1.71	0.27	1.74	1.33	0.87	0.76
hsa-miR-1307-3p	481.61	33.14	262.47	79.43	83.54	65.82
hsa-miR-1307-5p	11.39	2.68	7.46	5.17	1.95	5.29
hsa-miR-130a-3p	0.57	12.61	36.79	11.22	6.78	14.55
hsa-miR-130b-3p	8.54	0.87	4.23	0.15	3.39	1.39
hsa-miR-130b-5p	44.4	3.76	24.61	6.05	8.08	5.98
hsa-miR-132-3p	23.91	5.23	124.53	14.91	6.64	17.89
hsa-miR-132-5p	9.11	2.95	36.79	7.23	1.88	8
hsa-miR-1323	0	0	0	0	135.12	0.38
hsa-miR-133a-3p	0	0.2	1.74	1.18	0.14	0.82
hsa-miR-133b	0	0	0	0.15	0	0
hsa-miR-134-3p	0	0	0	0	0	0.06
hsa-miR-134-5p	996.24	7.92	31.07	15.35	11.47	13.35
hsa-miR-1343-3p	0.57	0.13	0.5	0.3	0	0.13
hsa-miR-135a-3p	0	0	0	0	0	0.63
hsa-miR-135a-5p	43.27	0.8	0	0.15	23.66	2.14
hsa-miR-135b-3p	0	0	0	0.15	0	0
hsa-miR-135b-5p	2.28	0.74	1.24	4.28	0.87	3.46
hsa-miR-136-3p	247.07	9.19	6.71	12.25	7.29	8.25
hsa-miR-136-5p	135.49	4.02	1.24	5.91	3.68	4.66
hsa-miR-138-1-3p	0	0.07	0	0	0	0
hsa-miR-138-5p	0	0	0	0.15	0.22	0.57
hsa-miR-139-3p	0.57	4.16	1.24	3.99	0.43	5.04
hsa-miR-139-5p	33.02	157.5	41.01	232.83	20.2	250.7
hsa-miR-140-3p	587.49	299.23	879.14	622.31	427.57	444.01
hsa-miR-140-5p	29.03	20.39	48.72	45.33	18.61	35.4
hsa-miR-141-3p	1.14	0.54	409.37	3.69	0	1.39
hsa-miR-141-5p	0	0.07	28.09	0.59	0	0.06
hsa-miR-142-3p	80.84	38.84	36.54	152.81	14	91.02
hsa-miR-142-5p	51.8	33.67	15.16	91.98	7.94	74.08
hsa-miR-143-3p	4613.99	12067.8	112668	17921.2	3182.23	17247.8
hsa-miR-143-5p	8.54	6.1	106.13	12.55	4.98	10.65
hsa-miR-144-3p	17.08	5.7	2.24	3.54	3.03	3.28
hsa-miR-144-5p	10.82	2.41	2.98	2.21	1.08	1.89
hsa-miR-145-3p	8.54	37.63	153.86	38.09	6.2	45.67
hsa-miR-145-5p	48.39	141.4	1007.89	296.47	25.68	175.87
hsa-miR-1468-5p	5.12	6.84	1.24	6.94	2.6	6.61
hsa-miR-146a-3p	0	0	0.25	0.89	0.58	0.88
hsa-miR-146a-5p	445.74	140.19	85.01	363.64	326.94	237.97
hsa-miR-146b-3p	71.16	16.84	11.18	52.56	4.62	23.31
hsa-miR-146b-5p	5216.29	787.29	701.92	3398.28	437.53	1188.92
hsa-miR-147a	0.57	0.07	0	0	0	0.06
hsa-miR-147b	0.57	0.6	1.24	1.62	0.94	1.89
hsa-miR-148a-3p	533668	673425	357347	660129	760483	673480
hsa-miR-148a-5p	207.79	209.75	58.41	205.22	126.53	224.05
hsa-miR-148b-3p	4077.16	767.1	5996.63	1475.98	1857.17	1159.88
hsa-miR-148b-5p	28.46	5.97	39.02	6.94	14.5	7.5
hsa-miR-149-5p	3.42	2.41	21.87	5.02	6.42	3.53
hsa-miR-150-3p	1.71	0.54	0	1.48	0.22	1.45
hsa-miR-150-5p	20.49	20.32	8.45	94.05	4.26	59.21
hsa-miR-151a-3p	17623.7	3625.09	14290.4	4364.89	7957.02	4712.16
hsa-miR-151a-5p	18.22	4.02	17.9	5.02	12.7	6.99
hsa-miR-151b	18.22	4.02	17.9	5.02	12.7	6.99
hsa-miR-152-3p	911.98	759.39	1763.49	903.13	722.84	669.7
hsa-miR-152-5p	2.85	1.88	4.47	2.36	1.3	1.39
hsa-miR-153-3p	0	0.27	0.75	0.15	0.14	0.25
hsa-miR-1537-3p	0	0	0	0	0.07	0
hsa-miR-1538	0	0	0	0	0	0.06
hsa-miR-154-3p	7.97	0.07	0	0	0.14	0.13
hsa-miR-154-5p	14.8	0.6	0.5	0.3	0.87	0.44
hsa-miR-155-5p	155.41	25.42	64.13	104.53	18.97	83.4
hsa-miR-1587	0	0	0	0	0	0.06
hsa-miR-15a-5p	1.71	2.01	3.23	2.95	1.3	3.78
hsa-miR-15b-3p	10.82	2.35	12.68	4.28	1.44	1.32
hsa-miR-15b-5p	9.11	7.71	77.05	16.83	4.98	9.57
hsa-miR-16-1-3p	2.85	0.34	0.99	0	0.07	0.31
hsa-miR-16-2-3p	7.97	3.42	23.86	4.58	2.02	3.21
hsa-miR-16-5p	68.31	52.45	238.36	101.43	35.28	77.16
hsa-miR-17-3p	2.28	1.54	0.75	1.18	1.37	1.64
hsa-miR-17-5p	375.72	49.97	124.53	68.36	77.91	45.79
hsa-miR-181a-2-3p	11.39	22.94	1519.66	71.61	12.55	36.91
hsa-miR-181a-3p	9.68	4.16	11.43	9.15	1.59	9.26
hsa-miR-181a-5p	152.57	130.2	2990.36	218.07	51.72	168.69
hsa-miR-181b-2-3p	0	0	3.98	0	0	0.06
hsa-miR-181b-3p	0	0	0.5	0	0.14	0.69
hsa-miR-181b-5p	53.51	21.6	942.52	47.54	7.14	26.08
hsa-miR-181c-3p	0	0.27	2.24	0.89	0	1.45
hsa-miR-181c-5p	0	0.27	2.73	0.44	0	0.38
hsa-miR-181d-5p	5.12	3.35	20.63	3.25	0.65	6.74
hsa-miR-182-3p	0.57	0	0.5	0	0.22	0
hsa-miR-182-5p	815.77	30.52	1294.72	92.28	444.16	106.51
hsa-miR-1827	0	0	0.25	0	0	0
hsa-miR-183-3p	0	0	0.5	0	0	0
hsa-miR-183-5p	333.03	9.46	488.41	20.52	151.49	28.03
hsa-miR-184	2.28	0.27	0.99	0.15	0.07	0.19
hsa-miR-185-3p	19.36	2.48	14.91	5.61	4.54	5.67
hsa-miR-185-5p	243.65	50.38	268.19	97.3	71.2	73.95
hsa-miR-186-3p	0.57	0	0	0	0	0
hsa-miR-186-5p	171.35	88.54	204.06	110.88	91.11	104.94
hsa-miR-187-3p	3.98	1.01	5.47	1.33	2.96	1.45
hsa-miR-187-5p	0	0	0	0	0.07	0
hsa-miR-188-5p	0	0.47	1.74	0	0.29	0.13
hsa-miR-18a-3p	7.4	0.2	0	0.3	0.65	0.31
hsa-miR-18a-5p	64.9	0.67	3.23	1.03	4.18	1.64
hsa-miR-18b-3p	0	0	0.5	0	0	0
hsa-miR-18b-5p	0.57	0.07	0.99	0	0	0
hsa-miR-1908-5p	0.57	0	0	0	0	0
hsa-miR-1909-3p	0.57	0	0	0	0	0
hsa-miR-190a-5p	0.57	0.47	2.24	0.15	0.07	0.44
hsa-miR-190b	0.57	0.2	0.75	0.15	0.29	0.31
hsa-miR-191-3p	1.71	0.2	0.75	0	0.07	0.19
hsa-miR-191-5p	1100.98	189.16	502.33	297.5	244.84	268.65
hsa-miR-1914-5p	0	0	0	0	0	0.13
hsa-miR-192-3p	1.71	2.82	2.98	1.18	2.45	2.27
hsa-miR-192-5p	19439.1	48231.8	30233.4	48842.2	60281.6	50761
hsa-miR-193a-3p	1.14	0.87	1.99	0.59	0.43	1.07
hsa-miR-193a-5p	19.36	14.49	36.04	12.4	5.05	10.46
hsa-miR-193b-3p	9.68	12.61	14.66	15.06	8.15	12.6
hsa-miR-193b-5p	1.14	6.77	2.24	5.02	1.15	2.14
hsa-miR-194-3p	11.39	28.11	13.67	24.66	14.5	25.45
hsa-miR-194-5p	693.95	980.01	1143.85	873.15	1292.1	1105.65
hsa-miR-195-3p	3.42	32	66.12	29.68	2.24	33.32
hsa-miR-195-5p	2.85	33.81	108.37	42.08	3.75	45.35
hsa-miR-196a-5p	0	0	0	0.15	4.04	0.13
hsa-miR-196b-5p	5.69	0.13	4.47	0.3	0.65	0.94
hsa-miR-197-3p	42.7	14.35	66.12	23.92	16.95	29.86
hsa-miR-1972	0	0	0	0	0	0.06
hsa-miR-199a-3p	38.14	1021.19	2155.71	1232.81	39.1	1254.11
hsa-miR-199a-5p	18.79	731.68	1284.28	1119.27	22	667.69
hsa-miR-199b-3p	38.14	1021.19	2155.71	1232.81	39.1	1254.11
hsa-miR-199b-5p	1.71	31.53	411.36	75.89	1.59	52.28
hsa-miR-19a-3p	46.11	19.86	24.86	19.78	23.95	15.75
hsa-miR-19a-5p	0	0	0	0	0	0.06
hsa-miR-19b-1-5p	1.71	0.13	0	0.3	0.22	0.38
hsa-miR-19b-3p	65.47	34.61	60.65	37.8	40.98	27.72
hsa-miR-200a-3p	37	231.62	1794.81	165.21	55.04	441.62
hsa-miR-200a-5p	25.62	53.6	1304.66	88.73	36.94	122.7
hsa-miR-200b-3p	163.95	304.2	4719.8	416.2	158.85	506.69
hsa-miR-200b-5p	0	1.34	20.63	1.62	1.08	3.21
hsa-miR-200c-3p	15.94	2.28	4935.05	53.3	1.3	7.24
hsa-miR-200c-5p	0	0	2.49	0	0	0
hsa-miR-203a-3p	123.53	36.96	12.92	29.68	51.72	39.56
hsa-miR-203b-3p	0	0	0	0	0	0.13
hsa-miR-204-3p	0	0.13	0	0	0	0.13
hsa-miR-204-5p	6.26	12.95	2.24	17.42	5.34	9.64
hsa-miR-206	1.71	0.27	0.5	0	0	0.25
hsa-miR-20a-3p	0	0	0	0	0.07	0
hsa-miR-20a-5p	818.62	120.2	207.54	142.92	131.15	97.57
hsa-miR-20b-5p	5.69	0.27	14.17	0.74	0.87	1.01
hsa-miR-21-3p	60.91	4.76	65.12	14.17	26.33	21.61
hsa-miR-21-5p	96517	9247.55	99994.2	30345.8	24005.5	16356.9
hsa-miR-210-3p	18.22	4.43	29.33	3.69	2.52	4.16
hsa-miR-210-5p	1.14	0.27	0.75	0.44	0.07	0.31
hsa-miR-211-5p	0	0.07	0	0	0	0.06
hsa-miR-2110	1.14	1.07	3.23	1.03	1.01	1.32
hsa-miR-2116-3p	0.57	0.13	0.5	0	0.14	0.19
hsa-miR-2116-5p	0	0	0	0	0	0.06
hsa-miR-212-3p	0.57	0.27	8.7	0	0.07	0.57
hsa-miR-212-5p	5.69	0.2	10.44	1.18	0.29	1.2
hsa-miR-214-3p	5.69	32.06	91.72	39.42	1.44	37.1
hsa-miR-214-5p	1.71	24.68	55.68	31.6	0.87	24.75
hsa-miR-215-5p	83.11	253.02	116.07	204.48	271.46	275.39
hsa-miR-216a-3p	0	0.27	1.24	0.15	0.79	0.57
hsa-miR-216a-5p	0	0.13	0.25	0	0.72	0.13
hsa-miR-216b-3p	0	0	0	0	0.14	0
hsa-miR-216b-5p	0	0.67	0.25	1.62	6.35	2.77
hsa-miR-217	0.57	0.8	3.73	1.48	6.64	2.9
hsa-miR-218-5p	18.22	43.2	398.93	77.51	5.48	74.64
hsa-miR-219a-1-3p	1.14	0.34	0.5	0.74	0	0.57
hsa-miR-219a-2-3p	0	0	0.25	0	0	0
hsa-miR-219a-5p	0.57	0	0	0.3	0	0
hsa-miR-219b-3p	0.57	0	0	0	0	0
hsa-miR-22-3p	149.72	287.63	205.06	187.21	97.03	248.68
hsa-miR-22-5p	10.82	7.24	14.91	7.83	2.16	8.94
hsa-miR-221-3p	216.33	11.47	127.76	29.53	175.08	20.22
hsa-miR-221-5p	71.16	5.57	39.52	14.76	14	10.65
hsa-miR-222-3p	376.86	15.96	74.81	19.93	52.08	18.08
hsa-miR-222-5p	2.28	0	0	0	0	0
hsa-miR-223-3p	15.94	5.16	3.98	16.98	1.73	12.66
hsa-miR-223-5p	5.69	5.43	3.73	12.84	1.01	9.45
hsa-miR-224-3p	0.57	0.13	5.72	1.18	0.43	1.01
hsa-miR-224-5p	17.65	12.21	1138.63	50.2	84.48	42.14
hsa-miR-2276-3p	0.57	0.13	0.25	0	0	0
hsa-miR-2277-3p	0	0	0	0	0.07	0
hsa-miR-2277-5p	0.57	0.27	0.99	0.89	0.07	0.19
hsa-miR-2355-3p	1.14	0.07	1.24	0.15	0.36	0.13
hsa-miR-2355-5p	0	0	0	0	0.07	0
hsa-miR-23a-3p	133.21	109.61	1318.58	257.78	99.48	311.17
hsa-miR-23a-5p	0.57	0.07	0	0	0	0.25
hsa-miR-23b-3p	815.77	467.47	1834.33	893.23	969.05	833.16
hsa-miR-23b-5p	5.12	4.43	7.46	3.99	2.81	4.47
hsa-miR-23c	0	0	0.5	0	0.14	0
hsa-miR-24-1-5p	3.98	7.98	12.18	5.46	5.41	6.36
hsa-miR-24-2-5p	5.69	6.24	41.76	9.45	1.66	8.38
hsa-miR-24-3p	520.32	290.04	1277.57	354.78	323.4	409.81
hsa-miR-2467-3p	0	0	0.25	0	0	0
hsa-miR-25-3p	3041.08	577	3529.72	896.33	777.31	624.29
hsa-miR-25-5p	1.71	0	2.24	0.15	0.07	0.06
hsa-miR-2681-5p	0	0.07	0	0.44	0	0.06
hsa-miR-2682-5p	1.14	0	1.74	0	0	0
hsa-miR-26a-1-3p	0	0.2	0.25	0.15	0	0.19
hsa-miR-26a-2-3p	2.28	0.94	3.48	2.95	0.87	2.14
hsa-miR-26a-5p	4521.2	5196.59	32086.2	8265.29	5443.6	8993.41
hsa-miR-26b-3p	1.71	1.07	1.49	1.18	0.94	1.07
hsa-miR-26b-5p	1536.48	966.73	4388.97	1682.38	1635.92	1708.64
hsa-miR-27a-3p	2324.93	231.96	1165.97	566.8	97.17	342.03
hsa-miR-27a-5p	7.4	6.91	30.82	13.29	0.79	18.27
hsa-miR-27b-3p	13289.8	5096.37	23828.7	5741.06	6011.12	6472.14
hsa-miR-27b-5p	27.89	5.63	20.13	11.81	6.64	8.5
hsa-miR-28-3p	540.81	481.22	1010.13	583.78	478.29	605.2
hsa-miR-28-5p	14.23	22.2	40.02	21.85	14.5	24.94
hsa-miR-296-3p	1.71	0.54	5.47	0.44	0.36	0.57
hsa-miR-296-5p	0	0	0.99	0.15	0.07	0.25
hsa-miR-299-3p	66.61	2.01	2.49	1.77	1.8	1.89
hsa-miR-299-5p	6.83	0.2	0.75	1.62	0.65	0.06
hsa-miR-29a-3p	171.92	210.36	167.77	283.92	146.37	307.14
hsa-miR-29a-5p	1.14	0.47	0	2.21	0.22	0.25
hsa-miR-29b-1-5p	0	0.07	0.25	0.15	0.07	0.25
hsa-miR-29b-2-5p	1.71	0.4	0.5	0.44	0.14	0.44
hsa-miR-29b-3p	32.45	15.16	12.43	27.02	11.54	28.47
hsa-miR-29c-3p	2.85	5.57	1.74	6.5	4.69	15.12
hsa-miR-29c-5p	33.02	29.38	16.4	39.86	16.23	40.75
hsa-miR-301a-3p	2.85	0.07	3.23	0.15	0.14	0
hsa-miR-301a-5p	2.85	0.07	1.74	0.15	0	0.06
hsa-miR-301b-3p	6.83	0	0.25	0	0.43	0.06
hsa-miR-301b-5p	0	0	0.5	0	0	0
hsa-miR-3064-3p	0	0	0	0	0	0.13
hsa-miR-3064-5p	0.57	0.13	0.75	0	0.36	0.31
hsa-miR-3065-3p	0.57	0.13	0.75	0	0	0.5
hsa-miR-3065-5p	0.57	0.6	2.24	0.74	0.29	0.31
hsa-miR-3074-5p	0	0.07	0.99	0.15	0.36	0.38
hsa-miR-30a-3p	115.56	375.77	315.17	489.88	36.29	460.7
hsa-miR-30a-5p	1099.27	2680.03	2579.75	3659.01	282.79	3148.07
hsa-miR-30b-3p	2.28	2.35	5.72	3.1	0.87	1.76
hsa-miR-30b-5p	153.14	293.06	1359.59	272.55	293.25	523.44
hsa-miR-30c-1-3p	4.55	4.76	6.96	5.17	1.95	3.72
hsa-miR-30c-2-3p	5.69	18.18	15.66	31.74	1.44	23.49
hsa-miR-30c-5p	535.69	541.99	1141.61	805.24	495.82	650.74
hsa-miR-30d-3p	14.8	10.73	42.25	15.5	7.5	12.41
hsa-miR-30d-5p	8330.8	3636.36	30843.4	5336.96	5932.2	4762.11
hsa-miR-30e-3p	412.16	692.91	1098.11	835.21	320.37	914.29
hsa-miR-30e-5p	291.47	244.16	347.23	315.36	165.13	267.2
hsa-miR-31-3p	0	0	0	0	0	0.06
hsa-miR-31-5p	0	0.07	0	0.74	0.29	0.31
hsa-miR-3115	0.57	0	0	0	0	0
hsa-miR-3116	0	0.07	0	0.15	0.14	0.25
hsa-miR-3117-3p	0	0.13	0.99	0	0	0.13
hsa-miR-3118	0	0	0.75	0	0.36	0
hsa-miR-3121-3p	0.57	0	0.25	0	0.07	0
hsa-miR-3124-5p	0.57	0.13	0	0	0.14	0
hsa-miR-3126-5p	0	0	0.25	0	0	0
hsa-miR-3127-3p	0	0	0	0	0	0.06
hsa-miR-3127-5p	0.57	0.07	2.24	0.3	0	0
hsa-miR-3128	0.57	0.13	0	0.3	0.29	0.31
hsa-miR-3129-3p	0.57	0.07	0	0	0	0.06
hsa-miR-3129-5p	0	0.27	0	0	0	0
hsa-miR-3130-3p	0	0.2	0.25	0	0.07	0.06
hsa-miR-3133	1.14	0.74	2.73	0.44	0.14	0.76
hsa-miR-3134	0	0	0	0.15	0	0
hsa-miR-3136-5p	0	0	0.25	0	0.14	0
hsa-miR-3137	0	0	0	0	0.07	0
hsa-miR-3138	0	0	0	0	0	0.19
hsa-miR-3139	0	0	0	0	0	0.06
hsa-miR-3144-3p	7.4	0	0	0	0.07	0
hsa-miR-3145-3p	0	0	0	0.3	0	0.06
hsa-miR-3145-5p	1.71	0.13	0.25	0.3	0	0.06
hsa-miR-3148	0.57	0	0.25	0	0	0.13
hsa-miR-3149	0.57	0.07	0.75	0	0.07	0.13
hsa-miR-3150a-5p	0.57	0.13	0	0.15	0.07	0.13
hsa-miR-3150b-3p	0	0.07	0	0.15	0	0
hsa-miR-3152-5p	0	0.07	0	0.15	0	0.13
hsa-miR-3154	0	0.07	0	0	0	0
hsa-miR-3157-3p	0	0	0	0	0	0.13
hsa-miR-3157-5p	0	0.2	0.5	0.15	0	0
hsa-miR-3158-3p	20.49	4.36	14.91	6.35	3.75	4.85
hsa-miR-3159	0	0	0	0	0	0.06
hsa-miR-3163	0	0.13	0.75	0.3	0.43	0.13
hsa-miR-3164	0	0	0	0	0.07	0
hsa-miR-3167	0	0	0.75	0	0	0
hsa-miR-3170	0	0.07	0	0	0	0
hsa-miR-3173-5p	0.57	0.2	0.75	0.15	0.36	0.31
hsa-miR-3174	7.97	0	2.49	0.44	0.14	0
hsa-miR-3176	2.28	0	0.5	0	0	0.06
hsa-miR-3177-3p	1.71	0.07	1.74	0.3	0.29	0.13
hsa-miR-3179	0	0	0	0	0.14	0
hsa-miR-3180	0	0	0	0	0.65	0.06
hsa-miR-3180-3p	0	0	0	0	0.65	0.06
hsa-miR-3180-5p	0	0	0	0	0.87	0.06
hsa-miR-3182	0	0	0.25	0	0	0
hsa-miR-3184-5p	1.71	0	0	0	0	0
hsa-miR-3187-3p	0	0	0.25	0	0.07	0
hsa-miR-3187-5p	0.57	0	0	0	0	0
hsa-miR-3188	0	0.13	0	0	0	0
hsa-miR-3190-3p	0	0.07	0.99	1.03	0.07	0.13
hsa-miR-3191-3p	0	0	0	0.3	0	0
hsa-miR-3192-5p	0.57	0.2	0	0	0	0
hsa-miR-3193	0	0	0	0.3	0	0
hsa-miR-3194-3p	0	0.13	0.99	0.15	0	0
hsa-miR-3199	0	0.27	0	0	0.07	0.19
hsa-miR-32-3p	10.25	0.87	3.73	0.74	1.37	1.39
hsa-miR-32-5p	412.16	37.36	63.38	46.8	86.64	45.16
hsa-miR-3200-3p	0.57	0.13	7.46	0.44	0.5	0.19
hsa-miR-3200-5p	0	0	0.5	0	0	0
hsa-miR-3202	0	0	0	0	0	0.06
hsa-miR-320a	799.83	131.67	562.23	216.3	149.69	124.4
hsa-miR-320b	21.06	3.56	21.62	5.32	5.19	4.28
hsa-miR-320c	3.98	1.61	11.43	0.89	2.67	1.64
hsa-miR-320d	2.85	1.14	8.2	0.74	1.3	1.2
hsa-miR-320e	0	0.07	0	0	0.07	0.06
hsa-miR-323a-3p	614.82	2.01	3.48	3.25	8.95	2.39
hsa-miR-323b-3p	158.83	0.8	1.49	1.03	0.94	0.5
hsa-miR-323b-5p	0.57	0	0	0	0	0
hsa-miR-324-3p	0	0.27	1.24	0.44	0.36	0.5
hsa-miR-324-5p	0.57	0.74	3.48	0.59	1.51	0.94
hsa-miR-326	2.28	0.74	3.23	2.66	0.22	1.51
hsa-miR-328-3p	13.09	13.08	25.85	14.76	2.52	14.61
hsa-miR-329-3p	52.94	0.27	0.75	1.77	1.01	0.69
hsa-miR-329-5p	6.26	0	0	0	0	0.25
hsa-miR-330-3p	1.71	0.87	5.22	1.48	2.02	1.51
hsa-miR-330-5p	2.28	1.21	7.21	3.1	2.38	2.39
hsa-miR-331-3p	18.22	5.37	37.28	7.23	8.01	6.99
hsa-miR-331-5p	21.06	2.48	20.38	4.72	5.41	3.59
hsa-miR-335-3p	103.61	28.71	289.07	73.67	61.68	70.17
hsa-miR-335-5p	7.97	3.15	24.11	9.3	3.39	8.25
hsa-miR-337-3p	29.6	0.4	1.99	2.51	1.66	1.83
hsa-miR-337-5p	26.76	0.67	0.75	1.48	0.65	1.39
hsa-miR-338-3p	1.14	0.87	5.47	0.74	0.14	0.88
hsa-miR-338-5p	2.85	1.14	3.48	2.21	0.72	2.08
hsa-miR-339-3p	15.94	3.22	18.14	4.28	5.48	4.72
hsa-miR-339-5p	21.63	2.15	13.42	4.13	2.96	3.15
hsa-miR-33a-3p	0.57	0.34	0.75	1.62	0.58	0.63
hsa-miR-33a-5p	1.14	0.2	0	0.15	0.43	0.19
hsa-miR-33b-3p	0	0.13	0.25	0.3	0	0.19
hsa-miR-33b-5p	0	0	0	0	0	0.06
hsa-miR-340-3p	25.62	18.65	63.88	23.48	6.2	22.74
hsa-miR-340-5p	210.63	98.4	432.48	98.77	45.16	145.25
hsa-miR-342-3p	60.34	21.13	88.73	59.94	14.14	42.64
hsa-miR-342-5p	4.55	1.01	1.49	2.81	0.94	1.45
hsa-miR-345-3p	0	0.07	0.5	0	0.14	0.06
hsa-miR-345-5p	71.16	6.37	15.66	10.78	24.89	11.09
hsa-miR-34a-5p	30.17	34.75	92.71	84.89	34.27	44.91
hsa-miR-34b-3p	0	0	7.21	0	0.22	0.06
hsa-miR-34b-5p	0	0	0.25	0	0	0
hsa-miR-34c-3p	0	0	1.74	0.3	0.22	0
hsa-miR-34c-5p	5.12	0.27	161.31	2.51	23.52	0.82
hsa-miR-3529-5p	0	0.07	0	0	0	0
hsa-miR-3591-5p	12.52	0.67	0.25	1.92	1.8	1.32
hsa-miR-3605-3p	1.14	1.81	3.73	2.07	2.16	2.9
hsa-miR-3605-5p	0.57	0.4	0.5	0.89	0.29	0.38
hsa-miR-3607-3p	0	0	0	0	0	0.06
hsa-miR-3609	0.57	0.2	1.74	0.59	0.72	0.31
hsa-miR-361-3p	539.11	237.52	246.57	307.69	158.35	281.88
hsa-miR-361-5p	71.73	12.68	58.66	19.19	24.74	24.38
hsa-miR-3611	0.57	0.07	0.25	0	0	0.13
hsa-miR-3613-3p	0	0	0.25	0.3	0.43	0.5
hsa-miR-3613-5p	0.57	0.47	6.71	1.92	1.66	1.13
hsa-miR-3614-3p	0	0.4	0	0.44	0.07	0.13
hsa-miR-3614-5p	0.57	0.67	0.25	0.74	0.14	0.57
hsa-miR-3615	88.81	12.34	68.85	18.01	11.25	12.79
hsa-miR-362-3p	0	0.07	0	0	0.07	0.06
hsa-miR-362-5p	26.19	3.69	7.71	6.5	15.01	4.03
hsa-miR-3620-5p	0.57	0.07	0	0	0.22	0.06
hsa-miR-3622a-5p	0	0.4	0.25	0.15	0.22	0.06
hsa-miR-363-3p	149.15	26.29	287.08	37.35	22.07	20.79
hsa-miR-363-5p	0	0	0.75	0	0	0
hsa-miR-3648	0	0	0	0	0	0.13
hsa-miR-3657	0	0	0	0	0	0.06
hsa-miR-365a-3p	45.54	25.22	28.09	37.5	34.19	28.53
hsa-miR-365a-5p	19.36	9.59	8.95	8.12	4.47	3.53
hsa-miR-365b-3p	45.54	25.22	28.09	37.5	34.19	28.53
hsa-miR-365b-5p	12.52	1.41	6.21	1.48	0.87	1.39
hsa-miR-3661	0	0.07	0	0	0	0
hsa-miR-3664-3p	0.57	0.27	0.5	0	0.58	0.44
hsa-miR-3664-5p	1.14	0.4	0.5	0.59	0.79	0.25
hsa-miR-3675-5p	0	0	0	0	0	0.06
hsa-miR-3678-3p	0	0	0.5	0	0	0.06
hsa-miR-3679-5p	0.57	0	0	0	0.14	0.06
hsa-miR-3681-5p	0	0.2	0	0	1.37	0.44
hsa-miR-3682-3p	0	0	0	0	0.07	0
hsa-miR-3685	0	0	0.25	0	0	0
hsa-miR-3687	11.95	1.81	6.96	3.1	2.16	3.34
hsa-miR-3688-3p	0.57	0.07	0.99	0.3	0.5	0.31
hsa-miR-3689a-5p	0	0	0	0	0.79	0
hsa-miR-3689b-5p	0	0	0	0	0.79	0
hsa-miR-3689e	0	0	0	0	0.79	0
hsa-miR-369-3p	79.13	0.54	0.99	1.77	1.66	1.32
hsa-miR-369-5p	25.05	0.27	0.75	0.59	0.43	0.38
hsa-miR-3690	0.57	0.67	1.49	0	0.14	1.07
hsa-miR-3691-3p	0	0	0.25	0	0	0
hsa-miR-3691-5p	1.71	0.13	0.25	0	0.29	0
hsa-miR-370-3p	1462.47	13.15	15.91	15.95	7.86	13.73
hsa-miR-370-5p	6.83	0.27	0.25	0.59	0.22	0.19
hsa-miR-371a-3p	0	0	0	0	1.59	0.06
hsa-miR-371a-5p	0	0	0	0	4.11	0.13
hsa-miR-371b-5p	0	0	0.75	0	0	0
hsa-miR-372-3p	1.14	0.13	0	0.89	167.29	4.28
hsa-miR-372-5p	0	0	0	0	0.22	0.06
hsa-miR-373-3p	0	0	0.5	0.15	4.11	0
hsa-miR-373-5p	0	0	0	0	0.14	0
hsa-miR-374a-3p	41.56	27.5	78.54	63.34	46.31	45.42
hsa-miR-374a-5p	60.34	24.42	48.97	34.84	37.3	38.23
hsa-miR-374b-3p	2.85	1.27	3.48	2.07	0.79	2.27
hsa-miR-374b-5p	246.5	78.55	176.23	94.34	101.43	111.55
hsa-miR-374c-5p	0.57	0	0.25	0	0	0
hsa-miR-375	101.9	159.18	20780.4	421.67	16.16	286.54
hsa-miR-376a-2-5p	1.14	0.27	0	0.15	0	0.19
hsa-miR-376a-3p	9.68	0.2	0.5	0	0.29	0.06
hsa-miR-376a-5p	3.98	0.07	0	0	0	0.06
hsa-miR-376b-3p	2.28	0	0	0	0	0
hsa-miR-376b-5p	0.57	0.27	0	0	0.07	0.06
hsa-miR-376c-3p	11.95	0.27	0.25	0.74	0.14	0.69
hsa-miR-376c-5p	2.28	0.27	0	0	0.07	0.06
hsa-miR-377-3p	16.51	0.34	0.25	0.3	0.29	0.44
hsa-miR-377-5p	3.42	0.2	0.5	0	0.07	0.13
hsa-miR-378a-3p	1522.82	3972.62	1658.85	4557.12	433.99	3694.32
hsa-miR-378a-5p	3.98	4.02	2.49	5.17	0.29	3.84
hsa-miR-378b	0	0.34	0	0.15	0	0
hsa-miR-378c	34.16	133.42	38.28	78.55	12.12	105.7
hsa-miR-378d	8.54	46.75	11.68	21.85	3.61	39.68
hsa-miR-378e	0	0.07	0	0.15	0	0.13
hsa-miR-378f	1.14	7.92	1.74	4.28	0.72	6.11
hsa-miR-378g	3.42	2.15	1.24	1.77	0.22	1.83
hsa-miR-378h	0	0.2	0	0	0.14	0.31
hsa-miR-378i	9.68	92.43	15.16	67.62	5.05	69.1
hsa-miR-378j	0	0	0	0	0	0.06
hsa-miR-379-3p	37.57	0.54	0.99	1.03	2.02	0.63
hsa-miR-379-5p	3157.21	71.17	118.06	132.43	101.28	111.74
hsa-miR-380-3p	4.55	0.2	0.25	0	0	0.06
hsa-miR-380-5p	23.91	0.2	0.5	0	0.5	0.19
hsa-miR-381-3p	15834.5	359.13	583.36	706.76	659.36	665.17
hsa-miR-382-3p	411.02	3.29	5.22	7.53	7.36	7.75
hsa-miR-382-5p	446.31	2.88	10.94	6.2	7.29	5.23
hsa-miR-383-5p	3.42	0.13	0	0.44	0.07	0
hsa-miR-3909	18.22	3.62	7.71	2.51	4.47	3.15
hsa-miR-3910	0	0.2	0	0	0	0.06
hsa-miR-3912-3p	0	0.07	0.25	0.15	0.14	0.25
hsa-miR-3913-5p	6.26	3.42	12.92	4.72	1.37	4.79
hsa-miR-3916	1.14	0	0	0	0	0
hsa-miR-3920	0.57	0	0	0	0	0
hsa-miR-3925-3p	0	0	0	0	0	0.06
hsa-miR-3928-3p	0	0.13	2.49	0.59	0.22	0
hsa-miR-3934-5p	0	0.74	0.5	0.44	0	0.25
hsa-miR-3940-3p	2.28	0.27	0.25	0.15	0.07	0.31
hsa-miR-3942-5p	0	0	0.75	0	0.07	0.06
hsa-miR-3944-3p	0	0.13	0.25	0	0.07	0.13
hsa-miR-3944-5p	0	0	0	0	0.07	0
hsa-miR-409-3p	2287.93	17.44	44.74	49.31	27.99	27.97
hsa-miR-409-5p	401.34	2.82	7.46	6.64	6.85	5.42
hsa-miR-410-3p	44.4	0.34	0.99	0.3	0.43	0.5
hsa-miR-411-3p	40.99	0.47	1.24	1.48	1.15	1.01
hsa-miR-411-5p	656.95	22.2	29.33	25.54	17.24	27.34
hsa-miR-412-3p	0.57	0	0	0	0	0
hsa-miR-412-5p	59.2	0.34	0.75	0.74	0.43	0.44
hsa-miR-421	10.82	0.47	8.95	1.62	2.09	1.01
hsa-miR-422a	0	0.74	0.25	1.62	0.29	0.94
hsa-miR-423-3p	320.5	106.18	559.25	154.14	73.44	117.98
hsa-miR-423-5p	360.35	112.02	463.8	158.27	47.54	101.03
hsa-miR-424-3p	2.85	6.84	11.43	10.78	1.44	5.54
hsa-miR-424-5p	3.98	10.67	12.92	16.24	2.02	13.86
hsa-miR-425-3p	16.51	2.48	4.23	3.99	2.67	3.46
hsa-miR-425-5p	812.36	35.22	144.16	99.07	80	53.29
hsa-miR-4286	0	0	0	0.15	0	0.19
hsa-miR-429	2.85	6.04	178.96	11.22	3.03	12.91
hsa-miR-431-3p	34.73	0.2	0.75	0.3	0.36	0
hsa-miR-431-5p	174.77	0.4	0.5	0.59	1.59	0.06
hsa-miR-432-5p	485.02	3.15	7.95	3.1	5.19	3.15
hsa-miR-4326	21.06	0.4	12.43	2.07	3.9	1.64
hsa-miR-433-3p	50.67	0.87	0.5	0.89	0.36	0.38
hsa-miR-4421	0	0	0	0.15	0.07	0.13
hsa-miR-4424	0	0.07	0	0	0	0
hsa-miR-4425	0	0	0	0	0	0.06
hsa-miR-4429	0	0	0	0	0.07	0
hsa-miR-4430	0	0	0.25	0	0	0
hsa-miR-4433b-3p	0	0.13	0	0	0	0
hsa-miR-4434	0.57	0	0	0	0.07	0
hsa-miR-4435	0	0	0.25	0	0	0
hsa-miR-4440	0	0	0	0	0.07	0
hsa-miR-4443	1.71	0.07	0.5	0.15	0.36	0.25
hsa-miR-4445-5p	0	0	0	0	0.22	0
hsa-miR-4446-3p	1.14	0	0	0.44	0	0
hsa-miR-4454	2.28	1.07	9.69	0.89	1.73	2.65
hsa-miR-4457	0	0	0	0	0.07	0
hsa-miR-4461	2.85	2.55	2.24	1.03	0.29	0.82
hsa-miR-4467	0.57	0	0.5	0	0.07	0.06
hsa-miR-4470	0	0.07	0.75	0	0	0
hsa-miR-4473	1.14	0.6	0.25	1.33	0.58	0.31
hsa-miR-4474-3p	0	0	0	0.15	0	0
hsa-miR-4477a	0	0	0	0	0.22	0.06
hsa-miR-4477b	0	0	0	0	0	0.06
hsa-miR-4478	0	0	0	0.15	0	0
hsa-miR-4482-3p	0	0	0.75	0	0	0
hsa-miR-4482-5p	0	0	0.75	0	0	0
hsa-miR-4494	0	0	0.25	0	0	0.13
hsa-miR-4498	1.14	0	0.5	0	0.07	0.06
hsa-miR-449a	1.71	0	0	0	0.14	0
hsa-miR-449c-5p	4.55	0	0.25	0	0.07	0
hsa-miR-4504	0.57	0.34	4.47	0.44	0.58	1.39
hsa-miR-4507	0.57	0.07	0	0	0	0.06
hsa-miR-4508	0	0	0	0	0	0.06
hsa-miR-450a-1-3p	0	0.07	0	0	0	0.13
hsa-miR-450a-2-3p	0	0.8	0	0.44	0	0.88
hsa-miR-450a-5p	33.59	23.07	32.81	31.6	3.39	27.84
hsa-miR-450b-5p	55.22	15.49	35.29	40.01	3.61	23.68
hsa-miR-4510	0.57	0.47	0.25	0.3	0	0.38
hsa-miR-4511	0	0	0.5	0	0.07	0.06
hsa-miR-4515	0	0	0	0.15	0	0
hsa-miR-451a	2156.99	828.48	434.72	900.91	868.42	931.67
hsa-miR-452-5p	6.26	5.63	306.47	18.01	16.95	15.24
hsa-miR-4520-2-3p	0	0	0.5	0	0	0
hsa-miR-4520-3p	0	0	0.5	0	0	0
hsa-miR-4521	0	0.47	0.25	0.59	0.14	0
hsa-miR-4524a-3p	0	0.54	0	0.3	0.14	0.13
hsa-miR-4528	0	0	0.99	0.15	0	0
hsa-miR-4536-3p	0	0	0	0.15	0	0
hsa-miR-454-3p	50.67	3.02	42.5	6.5	4.47	4.41
hsa-miR-454-5p	3.42	0.07	0.99	0	0.07	0.19
hsa-miR-455-3p	51.8	81.23	96.44	78.4	84.55	73.76
hsa-miR-455-5p	707.04	622.88	1809.23	699.53	759.56	555.44
hsa-miR-4635	0	0	0	0	0.07	0.06
hsa-miR-4636	0	0.07	0.5	0.15	0	0.06
hsa-miR-4637	0	0	0	0	0	0.06
hsa-miR-4638-3p	0	0.07	0	0	0	0
hsa-miR-4639-5p	0	0.07	0	0	0.14	0
hsa-miR-4645-3p	0.57	0.07	0.75	0.44	0	0.13
hsa-miR-4647	0	0	0	0.15	0	0.13
hsa-miR-4652-5p	0	0	0	0	0.5	0
hsa-miR-4654	0.57	0	0.25	0	0	0
hsa-miR-4659a-3p	0.57	0.07	0.25	0	0	0.13
hsa-miR-4659b-3p	0	0.07	0	0	0	0
hsa-miR-4660	0	0	0	0	0	0.06
hsa-miR-4661-5p	6.26	0.8	0.25	0.89	2.89	0.76
hsa-miR-4662a-5p	0	2.82	0.25	4.72	1.66	4.16
hsa-miR-4662b	0	0	0	0	0	0.13
hsa-miR-4664-3p	9.68	1.27	7.46	2.51	4.91	1.95
hsa-miR-4667-3p	0.57	0	0	0	0	0
hsa-miR-4670-3p	0	0	0	0.15	0	0
hsa-miR-4672	0	0	0	0	0.14	0
hsa-miR-4677-3p	15.37	1.41	7.21	1.92	2.52	2.02
hsa-miR-4677-5p	1.71	0.2	0.99	0.44	0.22	0.31
hsa-miR-4679	0	0.74	0.25	0.89	0	0.38
hsa-miR-4680-3p	0.57	0	0	0	0	0.06
hsa-miR-4680-5p	0	0	0.25	0	0.07	0.06
hsa-miR-4683	0	0.07	0.25	0.3	0.14	0.44
hsa-miR-4684-3p	0	0	0	0	0.07	0
hsa-miR-4685-3p	0	0	0	0	0	0.06
hsa-miR-4686	0	3.09	0	1.48	0	2.58
hsa-miR-4688	0	0	0	0.15	0	0
hsa-miR-4690-3p	1.14	0.07	0	0	0	0.06
hsa-miR-4695-3p	0	0	0	0	0.07	0.06
hsa-miR-4699-3p	0.57	0.27	0	0.15	0.14	0.19
hsa-miR-4699-5p	0	0	0	0.15	0.07	0
hsa-miR-4700-5p	0	0	0	0	0	0.06
hsa-miR-4701-3p	0	0	0.25	0	0	0
hsa-miR-4703-3p	0	0	0	0.3	0	0.06
hsa-miR-4705	0	0.07	0	0.15	0	0.06
hsa-miR-4709-3p	0.57	0.13	0.75	0.44	0.22	0.63
hsa-miR-4709-5p	0	0.27	0	0.74	0	0.25
hsa-miR-4715-3p	0	0	0.25	0	0	0
hsa-miR-4717-3p	0	0	0.5	0.15	0	0
hsa-miR-4723-3p	0	0	0	0	0	0.06
hsa-miR-4724-5p	0	0	0	0	0.14	0
hsa-miR-4725-3p	0	0	0.25	0	0	0
hsa-miR-4725-5p	0	0	0.25	0	0.07	0
hsa-miR-4726-5p	0.57	0	0.25	0	0	0
hsa-miR-4728-3p	0	0	0	0.15	0	0
hsa-miR-4730	0	0	0	0.15	0	0
hsa-miR-4732-5p	0	0.07	0	0.15	0	0
hsa-miR-4734	0	0	0	0	0.07	0
hsa-miR-4738-3p	0	0	0.25	0	0.07	0
hsa-miR-4740-5p	0.57	0	0	0	0	0
hsa-miR-4742-3p	0.57	0	0.25	0	0	0
hsa-miR-4742-5p	0.57	0	0	0	0.07	0
hsa-miR-4744	0	0.07	0	0	0	0
hsa-miR-4745-3p	0	0.07	0	0	0	0
hsa-miR-4745-5p	0.57	0	0	0	0	0
hsa-miR-4746-5p	3.42	0	2.73	0.59	0.72	0
hsa-miR-4750-5p	0	0	0	0.15	0	0.06
hsa-miR-4753-3p	0.57	0	0	0	0	0
hsa-miR-4754	0	0.13	0.25	0	0	0
hsa-miR-4755-5p	0	0	0	0	0.07	0
hsa-miR-4762-3p	0.57	0.13	0	0.15	0.22	0.06
hsa-miR-4764-5p	0	0	0	0	0.07	0
hsa-miR-4765	0	0	0	0	0	0.06
hsa-miR-4766-3p	0	0	0	0	0.07	0.06
hsa-miR-4772-3p	0	0.07	0	0	0.07	0.38
hsa-miR-4772-5p	0	0.07	0	0	0	0.13
hsa-miR-4775	0	0.13	0	0	0	0
hsa-miR-4777-3p	0	0	0	0	0	0.13
hsa-miR-4781-3p	0	0.13	0.5	0.15	0.07	0.13
hsa-miR-4786-5p	0	0.07	0.25	0	0.22	0
hsa-miR-4787-3p	0	0	0.25	0	0.07	0.13
hsa-miR-4788	0	0.27	0	0	0	0
hsa-miR-4789-5p	0	0	0	0	0	0.13
hsa-miR-4791	2.85	0.54	2.49	0.89	0.07	0.82
hsa-miR-4795-3p	0	0.07	0	0	0	0
hsa-miR-4796-3p	0	0.27	0.75	0.15	0.14	0.19
hsa-miR-4796-5p	0	0.47	1.49	0.44	0.5	0.57
hsa-miR-4797-3p	0	0.07	0.75	0	0.07	0.38
hsa-miR-4798-5p	0	0.13	0.5	0.74	0.07	0.5
hsa-miR-4800-3p	0	0.07	0	0	0	0.25
hsa-miR-4800-5p	0	0.13	0	0	0	0
hsa-miR-4802-3p	0.57	0	1.24	0	0.29	0.76
hsa-miR-4802-5p	0	0.07	0	0	0	0.06
hsa-miR-4804-3p	0	0	0	0	0.07	0
hsa-miR-4804-5p	0.57	0.07	0.25	0	0	0
hsa-miR-483-3p	1294.54	12.61	1540.29	46.06	0.07	18.9
hsa-miR-483-5p	479.33	10.33	389.98	13.73	0	8.94
hsa-miR-484	23.34	10.8	80.03	16.68	23.16	11.9
hsa-miR-485-3p	43.27	0.34	0.99	1.03	0.87	0.57
hsa-miR-485-5p	38.71	0.27	1.24	0.89	0.94	0.76
hsa-miR-486-3p	1.71	0.2	0.25	0.3	0.07	0.31
hsa-miR-486-5p	117.27	56.14	27.34	55.81	29.79	33.51
hsa-miR-487a-3p	46.68	0.13	0	0	0.36	0
hsa-miR-487a-5p	1.71	0	0.25	0	0.29	0.06
hsa-miR-487b-3p	61.48	0.4	2.24	0.89	2.38	0.94
hsa-miR-487b-5p	1.71	0	0	0	0	0
hsa-miR-489-3p	0	0.07	0.25	0	0.5	0.06
hsa-miR-490-3p	0	1.68	0	3.54	0	0.94
hsa-miR-490-5p	0	0	0	0.15	0	0.13
hsa-miR-491-5p	1.14	0.07	0.25	0.3	0.22	0.13
hsa-miR-493-3p	2653.97	14.56	44.24	34.99	38.16	20.66
hsa-miR-493-5p	4640.18	17.44	73.08	38.39	73.65	27.46
hsa-miR-494-3p	198.11	1.54	3.23	4.43	3.68	2.58
hsa-miR-494-5p	0.57	0	0	0	0	0
hsa-miR-495-3p	138.33	1.81	6.71	5.46	1.08	4.16
hsa-miR-496	3.42	0	0	0	0.07	0.06
hsa-miR-497-5p	0.57	2.55	7.21	5.46	0.29	4.03
hsa-miR-498	0	0	0	0	26.69	0.13
hsa-miR-4999-5p	1.14	1.34	1.24	1.62	0.79	0.44
hsa-miR-499a-5p	3.98	5.63	12.43	4.13	2.89	6.87
hsa-miR-499b-3p	0	0	0	0	0.07	0
hsa-miR-5000-3p	3.42	0.4	0.25	0	0	0.19
hsa-miR-5001-3p	1.71	0	0.99	0.15	0.07	0
hsa-miR-5001-5p	1.14	0	0.5	0.3	0	0.13
hsa-miR-5002-5p	0	0	0.25	0	0	0
hsa-miR-5006-3p	0	0.07	0	0.15	0	0.06
hsa-miR-5006-5p	0	0	0	0	0	0.06
hsa-miR-5009-5p	1.14	0	0.25	0.15	0.07	0
hsa-miR-500a-3p	57.5	14.62	107.38	30.41	35.35	24.19
hsa-miR-500a-5p	10.82	0.74	9.45	1.62	2.02	0.82
hsa-miR-500b-3p	0	0.34	0	0.3	0.36	0.06
hsa-miR-500b-5p	0.57	0.07	2.49	0.15	0.65	0.31
hsa-miR-501-3p	21.63	6.91	22.12	7.23	9.81	8.38
hsa-miR-501-5p	7.4	0.27	3.23	0.15	1.66	0.76
hsa-miR-5010-3p	25.05	1.68	10.19	2.95	1.73	2.83
hsa-miR-502-3p	23.91	5.37	21.38	8.27	10.39	7.68
hsa-miR-502-5p	1.71	0	0.99	0.59	0.65	0.19
hsa-miR-503-3p	0	0	0	0	0	0.06
hsa-miR-503-5p	7.4	10.06	14.42	17.72	2.38	6.17
hsa-miR-504-5p	1.71	5.1	25.85	5.61	1.88	6.55
hsa-miR-505-3p	5.69	13.62	5.22	13.14	12.05	17.7
hsa-miR-505-5p	0	0.2	0.25	0.3	0.22	0.25
hsa-miR-506-3p	1.14	0	0	0	0	0
hsa-miR-508-3p	1.14	0.07	0	0.15	0.14	0.06
hsa-miR-5088-5p	0.57	0	0	0	0	0
hsa-miR-5089-3p	0	0	0	0	0	0.06
hsa-miR-5089-5p	0	0.07	0	0	0	0
hsa-miR-509-3-5p	5.69	0.2	0	0.3	0.29	0.31
hsa-miR-509-3p	0.57	0	0	0.15	0	0.13
hsa-miR-509-5p	0.57	0	0.25	0	0	0
hsa-miR-5090	0	0	0	0	0	0.06
hsa-miR-5091	0	0.07	0.75	0	0	0.13
hsa-miR-5094	3.42	0	0	0	0	0
hsa-miR-5095	0	0.07	0	0	0.07	0.06
hsa-miR-5096	0	0.2	0.75	0	0.14	0
hsa-miR-5100	10.25	9.99	18.39	10.19	7.57	22.36
hsa-miR-511-3p	0	0.47	0.25	0.89	0.14	0.63
hsa-miR-511-5p	52.94	45.55	12.43	53.74	9.96	48.12
hsa-miR-512-3p	0	0.07	0	0	140.38	0.19
hsa-miR-512-5p	0	0	0	0	3.53	0
hsa-miR-514a-3p	38.14	0.4	0.25	2.21	2.24	1.83
hsa-miR-515-3p	0	0	0	0	0.79	0
hsa-miR-515-5p	0	0	0	0	11.47	0.06
hsa-miR-516a-3p	0	0	0	0	0.22	0
hsa-miR-516a-5p	0	0.07	0	0.3	200.26	0.5
hsa-miR-516b-3p	0	0	0	0	0.22	0
hsa-miR-516b-5p	0	0.2	0	0.15	1738.86	2.96
hsa-miR-517-5p	0	0	0	0	5.55	0
hsa-miR-517a-3p	0	0	0	0	102.94	0.13
hsa-miR-517b-3p	0	0	0	0	102.94	0.13
hsa-miR-517c-3p	0	0	0	0	20.63	0.19
hsa-miR-5187-3p	0	0	0	0	0	0.13
hsa-miR-5187-5p	0.57	0	0.25	0	0.07	0.06
hsa-miR-5188	0	0.07	0	0.3	0	0.06
hsa-miR-5189-3p	0	0.07	0	0	0	0
hsa-miR-518a-3p	0	0.07	0	0	110.52	0.5
hsa-miR-518a-5p	0	0	0	0	0.43	0
hsa-miR-518b	0	0	0	0	87.51	0.06
hsa-miR-518c-3p	0	0	0	0	30.01	0.06
hsa-miR-518c-5p	0	0	0	0	14.36	0
hsa-miR-518d-3p	0	0	0	0	0.36	0
hsa-miR-518d-5p	0	0	0	0	70.84	0.19
hsa-miR-518e-3p	0	0	0	0	72.07	0.13
hsa-miR-518e-5p	0	0	0	0	140.02	0.63
hsa-miR-518f-3p	0	0.27	0	0	45.66	0
hsa-miR-518f-5p	0	0	0	0	74.95	0.19
hsa-miR-5191	0	0.07	0	0	0	0.13
hsa-miR-5193	0.57	0.2	0	0	0.07	0.13
hsa-miR-5196-3p	0	0	0	0.3	0	0.06
hsa-miR-519a-3p	0	0	0	0	16.59	0
hsa-miR-519a-5p	0	0	0	0	140.02	0.63
hsa-miR-519b-3p	0	0	0	0	8.15	0
hsa-miR-519b-5p	0	0	0	0	140.02	0.63
hsa-miR-519c-3p	0	0	0	0	12.77	0
hsa-miR-519c-5p	0	0	0	0	140.02	0.63
hsa-miR-519d-3p	0	0	0	0	61.97	0.25
hsa-miR-519d-5p	0	0	0	0	0.29	0
hsa-miR-519e-3p	0	0	0	0	0.43	0
hsa-miR-519e-5p	0	0	0	0	0.43	0
hsa-miR-520a-3p	0	0.07	0	0	131.22	0.31
hsa-miR-520a-5p	0	0	0	0	18.11	0
hsa-miR-520b	0	0	0	0	218.22	0.38
hsa-miR-520c-3p	0	0	0	0	218.22	0.38
hsa-miR-520c-5p	0	0	0	0	70.84	0.19
hsa-miR-520d-3p	0	0.07	0	0	38.52	0.06
hsa-miR-520d-5p	0	0	0	0	7.21	0
hsa-miR-520e	0	0	0	0	23.01	0
hsa-miR-520f-3p	0	0	0	0	259.92	0.31
hsa-miR-520f-5p	0	0	0	0	0.07	0
hsa-miR-520g-3p	0	0	0	0	251.7	0.63
hsa-miR-520g-5p	0	0	0	0	11.11	0
hsa-miR-520h	0	0	0	0	251.7	0.63
hsa-miR-521	0	0	0	0	3.68	0
hsa-miR-522-3p	0	0	0	0.15	75.24	0.13
hsa-miR-522-5p	0	0	0	0	140.02	0.63
hsa-miR-523-3p	0	0	0.25	0	217.72	0.38
hsa-miR-523-5p	0	0	0	0	140.02	0.63
hsa-miR-524-3p	0	0	0	0	4.04	0
hsa-miR-524-5p	0	0	0	0	8.87	0
hsa-miR-525-3p	0	0	0	0	0.87	0
hsa-miR-525-5p	0	0	0	0	12.12	0
hsa-miR-526a	0	0	0	0	70.84	0.19
hsa-miR-526b-3p	0	0	0	0	46.17	0.13
hsa-miR-526b-5p	0	0	0	0	170.03	0.38
hsa-miR-527	0	0	0	0	0.43	0
hsa-miR-532-3p	1.71	0.54	5.47	1.48	1.8	1.07
hsa-miR-532-5p	528.86	202.17	990.74	355.52	694.49	296.18
hsa-miR-539-3p	23.34	0.13	0.25	0.15	0.65	0.25
hsa-miR-539-5p	44.97	0.34	0	1.03	0.72	0.5
hsa-miR-541-3p	12.52	0	0	0	0	0
hsa-miR-541-5p	2.28	0	0	0	0	0
hsa-miR-542-3p	60.34	29.25	57.91	61.42	4.83	37.67
hsa-miR-542-5p	0	0.07	0	0	0	0.5
hsa-miR-543	91.65	1.81	1.24	2.66	0.72	1.89
hsa-miR-545-3p	0	0	0	0	0.07	0
hsa-miR-545-5p	0	0	0.25	0	0	0
hsa-miR-548a-3p	0	0.2	0	0.15	0.07	0.13
hsa-miR-548aa	0.57	0	0	0	0.14	0
hsa-miR-548ab	0.57	0	0.25	0	0	0
hsa-miR-548ac	0	0	0.5	0	0	0
hsa-miR-548ad-5p	3.98	0.87	3.23	1.03	2.96	0.94
hsa-miR-548ae-3p	0.57	0.27	0	0	0	0.25
hsa-miR-548ae-5p	3.98	0.87	3.23	1.03	2.96	0.94
hsa-miR-548ag	0	0.67	1.24	0	0	0.31
hsa-miR-548ah-3p	12.52	47.36	42.25	50.35	15.87	29.54
hsa-miR-548ah-5p	0	1.41	0	0.89	0.07	0.76
hsa-miR-548ai	0.57	0.07	0	0	0	0
hsa-miR-548aj-3p	0	0.13	0	0	0.07	0
hsa-miR-548aj-5p	0	0.34	0	0	0.07	0
hsa-miR-548ak	0	0.13	0	0	0.07	0
hsa-miR-548al	0	0.07	1.24	0.3	0	0.13
hsa-miR-548am-3p	1.71	3.82	1.74	1.18	0.79	1.39
hsa-miR-548am-5p	0	0.13	0	0	0	0.06
hsa-miR-548ap-3p	0.57	0	0	0	0.07	0
hsa-miR-548ap-5p	1.71	0.6	0.99	0.3	0.79	0.06
hsa-miR-548aq-3p	5.69	4.49	2.49	6.5	4.04	6.24
hsa-miR-548ar-3p	9.11	1.34	0.5	0	0	0.06
hsa-miR-548ar-5p	0	0.34	0	0	0.07	0
hsa-miR-548at-3p	0	0	0.25	0	0	0.06
hsa-miR-548au-5p	0	0.13	0	0	0	0.06
hsa-miR-548av-3p	75.71	47.02	59.65	49.9	61.61	29.16
hsa-miR-548av-5p	1.71	0.34	2.24	1.48	1.44	0.57
hsa-miR-548ay-3p	0	0	0	0.15	0	0.06
hsa-miR-548ay-5p	3.98	0.87	3.23	1.03	2.96	0.94
hsa-miR-548az-3p	0.57	0.07	0.25	0	0.07	0.06
hsa-miR-548az-5p	0.57	0.8	0.5	1.03	0.43	1.2
hsa-miR-548b-3p	0	0	0	0	0.07	0.06
hsa-miR-548b-5p	1.71	0.74	0	0.59	0.22	0.69
hsa-miR-548ba	0	0.07	0	0	0	0
hsa-miR-548bb-5p	0	0	0	0	1.44	0
hsa-miR-548c-5p	0	0.13	0	0	0	0.06
hsa-miR-548d-5p	3.98	0.87	3.23	1.03	2.96	0.94
hsa-miR-548e-3p	5.12	2.28	7.21	2.36	2.09	3.78
hsa-miR-548f-3p	6.26	2.21	17.4	4.72	4.62	4.91
hsa-miR-548g-3p	0	0	0	0.15	0	0
hsa-miR-548g-5p	0	0.34	0	0	0.07	0
hsa-miR-548h-3p	0	0	0.25	0.15	0	0.06
hsa-miR-548h-5p	0	0.27	0	0.74	0.14	0.38
hsa-miR-548i	0	0	0	0	0.07	0
hsa-miR-548j-3p	1.71	0.47	4.97	1.77	0.94	0.44
hsa-miR-548j-5p	1.71	0.6	0.99	0.3	0.79	0.06
hsa-miR-548k	1.71	0.34	2.24	1.48	1.44	0.57
hsa-miR-548l	0	0.07	0	0.15	0.07	0.25
hsa-miR-548n	0.57	0.13	1.24	0	0.36	0.06
hsa-miR-548o-3p	75.71	11.67	59.65	29.09	61.75	19.46
hsa-miR-548o-5p	0	0.13	0	0	0	0.06
hsa-miR-548p	12.52	47.02	41.51	49.9	15.8	28.91
hsa-miR-548q	0	0.13	0.75	0	0.07	0.06
hsa-miR-548s	0	0.07	0	0	0	0.06
hsa-miR-548t-3p	0.57	0	0	0	0.14	0
hsa-miR-548t-5p	0	0	0	0	0	0.13
hsa-miR-548u	5.12	0.54	2.98	1.48	1.88	0.94
hsa-miR-548v	0	0	0	0	0	0.06
hsa-miR-548w	1.14	0.07	0.25	0.15	1.44	0
hsa-miR-548x-3p	0	0.13	0.25	0	3.25	0
hsa-miR-548x-5p	0	0.34	0	0	0.07	0
hsa-miR-548z	0	0	0.25	0.15	0	0.06
hsa-miR-549a	0	0	0.25	0.15	0.07	0
hsa-miR-550a-3-5p	1.71	0.34	1.24	0.15	0.36	0.19
hsa-miR-550a-3p	0	0.07	0.25	0.15	0.14	0.06
hsa-miR-550a-5p	1.71	0.34	1.24	0.15	0.36	0.19
hsa-miR-551a	0	0	0	0	0	0.06
hsa-miR-551b-3p	0	0	3.98	0	0	0
hsa-miR-552-3p	0	6.91	0	4.13	0.43	4.98
hsa-miR-552-5p	0	0.2	0	0.15	0.07	0.19
hsa-miR-556-3p	0.57	0.13	0.99	0.44	1.73	0.25
hsa-miR-556-5p	2.28	0.87	2.49	0.74	4.04	1.2
hsa-miR-5571-3p	0	0.27	0	0.15	0.29	0.44
hsa-miR-5581-3p	0	0	0	0	0.14	0
hsa-miR-5582-3p	0.57	0	0	0	0	0.06
hsa-miR-5584-5p	0.57	0	0	0	0	0
hsa-miR-5586-5p	0	0	0	0.15	0	0
hsa-miR-5588-3p	0	0	0	0	0	0.31
hsa-miR-5588-5p	0.57	0.74	0	0.3	1.3	1.2
hsa-miR-5589-3p	0	0.27	0	0.44	0	0.76
hsa-miR-5589-5p	0	0.13	0	0	0	0.19
hsa-miR-5590-5p	0	0	0	0	0.07	0.13
hsa-miR-561-5p	0	0	0	0.15	0	0.06
hsa-miR-5683	0	0	0	0.3	0.14	0.06
hsa-miR-5685	0	0.13	0	0	0	0
hsa-miR-5690	0	0.07	0.25	0.15	0	0.06
hsa-miR-5695	0	0	0.5	0	0	0
hsa-miR-5696	0.57	0.13	0.25	0	0	0.06
hsa-miR-5699-3p	1.71	0.13	0	0	0	0.06
hsa-miR-5699-5p	0	0	0	0.15	0.07	0
hsa-miR-570-3p	0	0.13	0	0	0	0.06
hsa-miR-570-5p	0.57	0.07	0	0	0	0
hsa-miR-5701	4.55	1.95	8.45	2.21	2.89	3.4
hsa-miR-5705	0	0	0	0	0	0.06
hsa-miR-5706	0	0	0.5	0	0	0
hsa-miR-5708	0.57	0.2	0.5	0	0	0.06
hsa-miR-573	0.57	0	0	0	0	0
hsa-miR-574-3p	31.88	34.88	110.36	46.8	60.96	45.73
hsa-miR-574-5p	241.94	19.45	72.33	35.73	35.85	29.67
hsa-miR-576-3p	11.39	7.38	10.94	11.37	4.47	9.2
hsa-miR-576-5p	5.69	3.29	5.47	3.84	1.44	3.53
hsa-miR-578	0.57	0.13	0.75	0	0.07	0.13
hsa-miR-579-5p	0	0	0.75	0	0.29	0.06
hsa-miR-580-3p	1.71	0.07	0.75	0.15	0	0.19
hsa-miR-581	2.28	0.4	0.99	0.44	0.58	0.5
hsa-miR-582-3p	40.99	77.81	38.28	107.34	33.26	127.11
hsa-miR-582-5p	0	0.74	0.25	0.89	0.07	0.76
hsa-miR-584-5p	7.4	2.41	6.71	3.4	1.88	3.4
hsa-miR-585-3p	1.14	0.27	0.99	2.36	0.87	0.88
hsa-miR-589-3p	0	0	0	0	0	0.25
hsa-miR-589-5p	29.6	5.7	81.28	12.84	17.53	8.88
hsa-miR-590-3p	0	0.6	2.73	1.33	1.15	1.32
hsa-miR-590-5p	0	0.07	0.25	0	0	0
hsa-miR-592	0.57	1.14	5.72	1.62	0	2.27
hsa-miR-597-3p	2.28	0	0.99	0.15	0.43	0.06
hsa-miR-598-3p	1.71	2.28	4.97	2.66	4.83	1.95
hsa-miR-598-5p	0	0	0	0	0	0.06
hsa-miR-603	0	0	0	0	0.07	0
hsa-miR-605-3p	0	0.07	0	0	0	0
hsa-miR-6087	0	0.07	0	0	0	0
hsa-miR-6128	0	0.07	0	0	0.07	0.06
hsa-miR-6130	0	0	0	0	0	0.06
hsa-miR-615-3p	0	0	0.25	0	0.43	0.06
hsa-miR-616-3p	0	0	0	0	0.22	0
hsa-miR-616-5p	0	0.27	0.5	0.15	0.14	0
hsa-miR-618	33.59	5.43	0.75	14.91	22.29	10.77
hsa-miR-619-5p	0	0.07	0.25	0	0	0
hsa-miR-624-3p	0	0	0	0.15	0.07	0.06
hsa-miR-624-5p	0	0.13	0.5	0	0.14	0.31
hsa-miR-625-3p	1.71	1.01	1.24	1.48	0.72	1.26
hsa-miR-625-5p	0	0	0.25	0	0.14	0.31
hsa-miR-627-3p	0	0.07	0	0	0	0
hsa-miR-627-5p	0	0	0.25	0	0	0.06
hsa-miR-628-3p	0.57	0.13	0.75	0.3	0.22	0.19
hsa-miR-628-5p	2.85	0.13	2.24	0.74	0.29	0.44
hsa-miR-629-5p	18.22	7.51	26.35	16.09	13.13	12.41
hsa-miR-632	0	0	0.5	0	0	0.13
hsa-miR-635	0	0	0	0	0.07	0
hsa-miR-639	0	0	0	0	0.07	0
hsa-miR-641	7.97	0.54	0.5	1.33	0.58	1.2
hsa-miR-642a-3p	0	0	0	0.44	0.07	0.19
hsa-miR-642a-5p	0	0.07	0	0.3	0	0.31
hsa-miR-642b-5p	0	0.07	0	0.15	0	0.06
hsa-miR-643	1.14	0	0	0	0.22	0
hsa-miR-6500-3p	0.57	0.07	0.99	0.15	0.14	0.31
hsa-miR-6501-5p	0	0.27	0	0.15	0.22	0.5
hsa-miR-6502-5p	0	0.07	0	0	0	0.06
hsa-miR-6503-3p	0.57	0.8	1.24	2.21	0	0.94
hsa-miR-6503-5p	0	0.13	0.25	0	0	0
hsa-miR-6504-5p	0	0	0	0	0	0.13
hsa-miR-6505-5p	0	0	0	0.59	0	0
hsa-miR-6506-5p	0	0	0	0	0	0.06
hsa-miR-6508-3p	0	0.13	0	0	0	0
hsa-miR-6509-3p	0	0	0.25	0	0	0
hsa-miR-6509-5p	0	0	0.5	0	0	0.13
hsa-miR-651-5p	19.92	3.69	7.71	10.33	6.13	12.03
hsa-miR-6511a-3p	0	0.07	0	0	0.07	0
hsa-miR-6511a-5p	0	0	0.25	0	0	0
hsa-miR-6511b-3p	0	0.07	0.99	0	0.22	0
hsa-miR-6511b-5p	0	0	0.5	0	0	0
hsa-miR-6513-3p	0	0.07	0	0.15	0	0.06
hsa-miR-6514-5p	1.14	0.07	0.75	0.15	0.22	0.25
hsa-miR-6515-5p	0	0	0.5	0.3	0.36	0.31
hsa-miR-652-3p	14.23	4.09	28.09	6.94	6.56	10.02
hsa-miR-652-5p	0	0.07	0	0.3	0	0
hsa-miR-653-3p	0	0	0.25	0	0.29	0
hsa-miR-653-5p	1.14	0.34	2.73	1.48	8.01	1.26
hsa-miR-654-3p	577.82	6.98	30.08	15.21	18.11	17.39
hsa-miR-654-5p	231.7	1.34	4.97	4.87	8.58	3.02
hsa-miR-655-3p	24.48	0.13	0	0.59	0.43	0.38
hsa-miR-656-3p	12.52	0.2	0.25	0.15	0.36	0.25
hsa-miR-659-5p	9.68	4.83	16.16	6.05	5.19	6.42
hsa-miR-660-3p	0	0	0	0	0	0.06
hsa-miR-660-5p	14.23	7.04	35.05	12.7	18.03	9.45
hsa-miR-663b	1.14	0.34	0.25	0.15	0.07	0.19
hsa-miR-664a-3p	7.4	3.35	17.4	5.02	5.48	6.05
hsa-miR-664a-5p	0	0	0	0.15	0	0
hsa-miR-664b-3p	0	0.07	0	0	0	0
hsa-miR-664b-5p	0.57	0	0.75	0	0	0
hsa-miR-665	0.57	0	0	0.15	0	0
hsa-miR-668-3p	0.57	0	0	0	0	0
hsa-miR-671-3p	24.48	5.9	7.95	9.01	5.19	6.87
hsa-miR-671-5p	14.23	0.4	2.49	1.77	1.44	0.94
hsa-miR-6715a-3p	3.42	3.09	0.25	0.74	0.43	0.38
hsa-miR-6715b-3p	2.28	0.47	0.25	0	0.65	0.76
hsa-miR-6716-3p	0.57	0.2	4.23	0.74	0.14	0.63
hsa-miR-6718-5p	0	0.13	0	0	0	0.38
hsa-miR-6721-5p	0	0.13	0	0	0	0
hsa-miR-6723-5p	0	0	0	0	0	0.13
hsa-miR-6724-5p	0.57	0	0.25	0.44	0	0.06
hsa-miR-6732-3p	0	0	0	0	0	0.06
hsa-miR-6733-5p	0.57	0.2	0.99	0.44	0.5	0
hsa-miR-6734-5p	0.57	0	0.25	0	0	0.06
hsa-miR-6735-5p	0	0.07	0	0	0	0
hsa-miR-6741-3p	0	0	0.75	0	0	0
hsa-miR-6741-5p	0	0	0	0	0.07	0.13
hsa-miR-6743-3p	0	0.13	0	0	0	0
hsa-miR-6747-3p	0	0	0	0	0	0.19
hsa-miR-6749-5p	0	0	0	0.15	0	0
hsa-miR-675-3p	1.71	2.82	0.5	2.36	4.69	7.24
hsa-miR-675-5p	0	0.54	0.99	0.89	1.23	2.77
hsa-miR-6751-3p	0	0	0	0.3	0	0
hsa-miR-6753-3p	0.57	0	0.25	0	0.07	0
hsa-miR-6755-5p	0.57	0	0.25	0	0.22	0
hsa-miR-676-3p	0	0.4	0.75	0.89	0	0.31
hsa-miR-676-5p	0.57	0	0	0	0	0
hsa-miR-6761-5p	0	0.2	0	0.3	0.14	0.19
hsa-miR-6763-5p	1.14	0	0	0	0	0
hsa-miR-6766-5p	0	0	0	0	0.07	0.13
hsa-miR-6767-5p	0	0	0	0.15	0	0.13
hsa-miR-6770-3p	0	0.07	0	0	0.07	0.13
hsa-miR-6772-3p	0	0.07	0	0	0.14	0
hsa-miR-6774-3p	0.57	0	0	0	0	0.06
hsa-miR-6774-5p	0.57	0	0	0	0	0.06
hsa-miR-6775-3p	0	0	0	0	0	0.06
hsa-miR-6779-3p	0.57	0	0	0	0	0
hsa-miR-6780a-5p	0	0.07	0	0	0.07	0
hsa-miR-6780b-3p	0.57	0	0	0	0	0
hsa-miR-6783-3p	0.57	0	0.5	0	0	0
hsa-miR-6785-5p	0.57	0.13	0	0	0	0
hsa-miR-6786-3p	0	0	0	0	0.07	0
hsa-miR-6788-5p	0	0	0.25	0	0	0
hsa-miR-6793-3p	0	0	0	0	0	0.25
hsa-miR-6797-5p	0	0	0	0.15	0	0
hsa-miR-6802-3p	0.57	0	0	0	0	0.06
hsa-miR-6802-5p	0	0	0.25	0	0	0
hsa-miR-6804-5p	0	0	0.25	0	0	0
hsa-miR-6806-3p	0.57	0.34	0.99	0	0.5	0.06
hsa-miR-6808-3p	0	0	0	0	0	0.13
hsa-miR-6810-3p	0	0	0	0	0.07	0
hsa-miR-6815-5p	1.14	0.54	0	0.44	0.07	0.31
hsa-miR-6818-3p	0.57	0	0	0	0.07	0
hsa-miR-6820-3p	0	0	0.25	0	0	0.06
hsa-miR-6825-5p	0	0	0	0	0	0.13
hsa-miR-6826-3p	0	0	0.25	0	0	0
hsa-miR-6826-5p	0	0	0	0	0.14	0
hsa-miR-6827-3p	0	0	0.25	0	0	0
hsa-miR-6827-5p	0	0.07	0.25	0	0	0.06
hsa-miR-6828-5p	0	0	0	0	0	0.06
hsa-miR-6829-5p	0	0	0	0	0.07	0
hsa-miR-6833-3p	0	0	0.5	0	0.07	0.06
hsa-miR-6837-3p	0	0	0	0.15	0	0.06
hsa-miR-6837-5p	0	0	0	0	0	0.06
hsa-miR-6838-3p	0	0	0	0.15	0	0
hsa-miR-6839-5p	0	0	0.5	0.3	0	0
hsa-miR-6840-5p	0	0	0	0	0.07	0
hsa-miR-6842-3p	9.11	2.15	5.72	6.64	3.03	3.78
hsa-miR-6842-5p	0	0	0	0	0.07	0
hsa-miR-6843-3p	0	0.47	1.74	1.33	0.5	0.31
hsa-miR-6844	0	0	0	0	0.07	0
hsa-miR-6851-5p	0	0	0	0	0	0.19
hsa-miR-6852-5p	0	0	0	0	0.07	0.31
hsa-miR-6854-3p	0	0	0	0	0.07	0
hsa-miR-6856-3p	0	0	0	0	0.29	0.06
hsa-miR-6857-3p	1.14	0	0	0	0	0
hsa-miR-6859-5p	0.57	0.07	0	0.15	0.07	0.06
hsa-miR-6860	0	0	0.75	0.15	0	0
hsa-miR-6866-5p	2.28	0.47	2.24	0.44	0.79	0.5
hsa-miR-6868-3p	0.57	0.2	0.99	0	0	0
hsa-miR-6870-3p	0	0	0	0.15	0	0
hsa-miR-6871-5p	0	0	0.25	0	0	0
hsa-miR-6873-3p	0.57	0.13	0.25	0	0.07	0
hsa-miR-6874-3p	0	0	0.25	0	0	0.31
hsa-miR-6875-5p	0	0	0.5	0	0.07	0
hsa-miR-6877-5p	0	0.07	0	0	0	0.19
hsa-miR-6882-5p	0	0	0.25	0.15	0.36	0.25
hsa-miR-6886-3p	0	0	0	0	0	0.06
hsa-miR-7-1-3p	2.85	0.6	4.97	2.36	0.36	1.7
hsa-miR-7-5p	1415.79	171.05	728.76	434.95	228.97	231.93
hsa-miR-708-3p	1.71	6.44	38.77	6.35	0.29	9.89
hsa-miR-708-5p	1.14	1.21	7.95	2.21	0.07	1.32
hsa-miR-7109-3p	0	0.13	0	0	0	0
hsa-miR-7113-5p	0.57	0	0	0	0	0
hsa-miR-7114-5p	0	0.07	0	0	0	0
hsa-miR-7151-5p	0	0	0	0.15	0	0
hsa-miR-7155-3p	0.57	0	0	0	0.07	0.06
hsa-miR-7156-5p	0	0	0.25	0	0	0
hsa-miR-744-3p	0	0.2	0.5	0	0.14	0.38
hsa-miR-744-5p	58.07	16.84	105.14	37.35	24.6	33.01
hsa-miR-758-3p	252.76	2.62	5.47	5.46	3.39	4.91
hsa-miR-760	1.14	0	1.24	0	0.07	0.19
hsa-miR-765	0	0	0	0	0.07	0
hsa-miR-766-3p	6.26	0.6	3.48	0.3	1.15	0.82
hsa-miR-766-5p	0	0.2	0	0.74	0.07	0
hsa-miR-767-5p	0	0	0	0	1.44	0
hsa-miR-769-3p	2.28	0.2	1.49	0.3	0.14	0.19
hsa-miR-769-5p	157.69	21.06	208.29	35.29	37.8	24.31
hsa-miR-770-5p	1.14	0	0	0	0	0
hsa-miR-7702	0	0	0	0.15	0	0.06
hsa-miR-7704	0	0.07	0.25	0	0.07	0
hsa-miR-7705	0	0.34	0	0.44	0.07	0.06
hsa-miR-7706	3.98	1.34	10.44	2.51	2.96	1.64
hsa-miR-7846-3p	0	0	0	0.15	0	0.25
hsa-miR-7854-3p	0	0	0	0.3	0	0
hsa-miR-7973	2.85	0	0	0.15	0	0
hsa-miR-7974	51.23	1.07	1.24	1.18	0.87	0.57
hsa-miR-7976	1.14	0.34	0.5	1.03	0.72	0.76
hsa-miR-7977	2.28	1.07	1.49	0.59	1.08	1.51
hsa-miR-802	0	0.13	0	0.15	0	0
hsa-miR-873-5p	0	0.13	0	0	0	0.25
hsa-miR-874-3p	1.14	2.01	2.49	1.92	1.08	2.39
hsa-miR-874-5p	0	0.2	0	0.15	0.22	0.19
hsa-miR-877-3p	0.57	0	0	0	0	0
hsa-miR-877-5p	10.25	0.07	2.24	0.59	0.65	0.76
hsa-miR-885-3p	3.98	6.17	11.18	3.54	4.83	3.78
hsa-miR-885-5p	47.25	28.71	27.34	17.57	46.75	37.23
hsa-miR-887-3p	0.57	0	0	0.3	0	0.06
hsa-miR-887-5p	0	0.27	0.5	0	0.14	0.06
hsa-miR-889-3p	565.29	4.7	10.19	7.53	25.1	8.69
hsa-miR-889-5p	1.71	0	0	0	0	0
hsa-miR-891a-5p	0	0	0	0.15	0.07	0
hsa-miR-892a	0	0	0	0	0.22	0
hsa-miR-9-3p	0.57	0.13	0	0.15	0.65	0.19
hsa-miR-9-5p	22.2	8.18	6.46	13.73	36.29	11.9
hsa-miR-92a-1-5p	0	0.34	0.99	0.15	0.5	0
hsa-miR-92a-3p	7706.88	2310.7	3593.85	1998.63	1833.58	1799.22
hsa-miR-92b-3p	6.83	3.35	12.92	6.05	1.66	5.98
hsa-miR-92b-5p	0.57	0	0	0.74	0	0.06
hsa-miR-93-3p	2.85	0.54	2.49	0.15	0.87	0.69
hsa-miR-93-5p	298.3	28.04	284.84	66.44	63.19	34.77
hsa-miR-933	0	0.07	0	0	0	0
hsa-miR-934	0	0.13	0	0	0	0.06
hsa-miR-935	0	0	0	0	0	0.25
hsa-miR-937-3p	3.42	0.07	0	0	0.58	0
hsa-miR-939-5p	1.14	0.2	1.49	0.15	0.29	0.06
hsa-miR-940	0.57	0	0.5	0	0	0
hsa-miR-941	241.37	53.46	80.53	51.82	155.39	105.07
hsa-miR-942-3p	0.57	0	0	0	0	0
hsa-miR-942-5p	0.57	0.07	0.5	0.3	0.22	0.38
hsa-miR-943	2.28	0	0.25	0	0	0
hsa-miR-944	0	0.4	0	0.15	0	0.13
hsa-miR-95-3p	19.92	46.08	210.77	122.54	26.48	65.7
hsa-miR-96-5p	46.11	1.61	74.32	6.35	30.15	5.67
hsa-miR-98-3p	0	0.27	6.21	1.18	1.23	0.76
hsa-miR-98-5p	37	37.56	628.59	70.13	46.75	60.03
hsa-miR-99a-3p	1.14	1.14	0.99	2.21	0.07	1.2
hsa-miR-99a-5p	3602.96	7176.25	2911.57	7060.68	435.72	7059.58
hsa-miR-99b-3p	13.66	12.48	75.56	22.88	4.62	19.72
hsa-miR-99b-5p	266.42	267.04	1289	404.83	71.85	381.4
